# Supplementary material for: Obtention of viable cell suspensions from breast cancer tumor biopsies for 3D chromatin conformation and single-cell transcriptome analysis
Source: Front Mol Biosci. 2024 Aug 22;11:1420308. doi: 10.3389/fmolb.2024.1420308 (PMC11375512; doi:10.3389/fmolb.2024.1420308)
Supplement: Supplementary file 2 [file Table2.XLSX]

## Sheet: QC_scRNAseq
Metric	Tumor	Adjacent tissue
Estimated Number of Cells (pre-QC)	6264	481
Estimated Number of Cells (post-QC)	5201	390
Median genes per cell	3260	1195
Mean reads per cell	66329	61593
Fraction reads in cells	86.4%	66.9%
Valid barcodes	96.7%	93.7%
Valid UMI´s	99.9%	99.9%
Reads Mapped Confidently to Transcriptome	56.2%	35.3%
Reads Mapped Antisense to Gene	1.7%	1.8%
