# Supplementary material for: Obtention of viable cell suspensions from breast cancer tumor biopsies for 3D chromatin conformation and single-cell transcriptome analysis
Source: Front Mol Biosci. 2024 Aug 22;11:1420308. doi: 10.3389/fmolb.2024.1420308 (PMC11375512; doi:10.3389/fmolb.2024.1420308)
Supplement: Supplementary file 6 [file Table1.XLSX]

## Sheet: QC_Hi-C
Quality report	Primary Tumor		Normal control		TNBC1		TNBC2		TNBC3
	Read 1	Read 2	Read 1	Read 2	Read 1	Read 2	Read 1	Read 2	Read 1	Read 2
Total Reads	589665741	589665741	649413263	649413263	342943805	342943805	319947945	319947945	383450055	383450055
Failed To Align	8446567	21462308	23337850	18926979	8949550	11733225	6531219	8472142	8697676	12902595
Multiple Alignments	74002112	81561157	93848955	103416317	44428310	46076667	44103465	45230742	50695317	52948498
Too short to map	7137340	7217797	15629959	15650549	6040799	6097170	7152693	7190439	7021958	7032239
Unique Alignments	500079722	479424479	516596499	511419418	283525146	279036743	262160568	259054622	317035104	310566723
Paired	421934023		431070190		240262287		221417040		268899048
Same Circularised	412258		224372		74334		72966		67400
Re-ligation	5322492		6855963		5795221		7967800		7873550
Contiguous Sequence	1846192		5836695		5676454		8138555		8121687
Wrong Size	4752302		2249695		1200591		1104189		1545602
Same fragment internal/dangling ends	3689431		2420700		4418205		1639617		3929393
Valid pairs	405911348		413482765		223097482		202493913		247361416
Percentage unique	0.8296		0.8684		0.9411		0.9331		0.9384
Cis-close (< 10Kbp)	34180138		51009206		30615289		33408996		31717026
Cis-far (> 10Kbp)	214751773		218284633		122683798		106576294		147440061
Trans	87701718		89767669		56655993		48962105		52972843
Read Pairs	336633629		359061508		209955080		188947395		232129930
